# Supplementary material for: Microanatomy of Dermal Roofing Bones in the Skull of Pipoid Frogs
Source: J Morphol. 2025 Dec 20;286(12):e70107. doi: 10.1002/jmor.70107 (PMC12717838; doi:10.1002/jmor.70107)
Supplement: Supplementary file 2 — Table. [file JMOR-286-e70107-s003.xlsx]

## Sheet: Sheet1
		Additional table 1. Results of linear regressions between SVL and microanatomical traits (Compactness, Cross-sectional area, and Thickness) in the frontoparietal and maxilla. Estimates of the intercept and slope, standard error, test statistic, and associated p-value are reported. Significant level (p < 0.05) indicate a size-dependent relationship.
		Trait - SVL
		Trait	Bone	term	estimate st	d.error	statistic	p.value
		Compactness	Frontoparietal	(Intercept)	101	1.15	87.7	1.48e-30
		Compactness	Frontoparietal	`Size (mm)`	-0.0736	0.0201	-3.67	1.28e- 3
		Compactness	Maxilla	(Intercept)	98	1.47	66.5	1e-28
		Compactness	Maxilla	`Size (mm)`	-0.0234	0.026	-0.899	3.77e- 1
		Cross-sectional area	Frontoparietal	(Intercept)	-1.82	0.581	-3.14	4.64e- 3
		Cross-sectional area	Frontoparietal	`Size (mm)`	0.0597	0.0101	5.89	5.30e- 6
		Cross-sectional area	Maxilla	(Intercept)	-0.878	0.242	-3.63	1.35e- 3
		Cross-sectional area	Maxilla	`Size (mm)`	0.0271	0.00427	6.35	1.47e- 6
		Thickness	Frontoparietal	(Intercept)	-0.092	0.0485	-1.89	7.08e- 2
		Thickness	Frontoparietal	`Size (mm)`	0.00683	0.000848	8.06	3.74e- 8
		Thickness	Maxilla	(Intercept)	-0.0431	0.0474	-0.911	3.71e- 1
		Thickness	Maxilla	`Size (mm)`	0.00565	0.000835	6.76	5.41e- 7
